# Supplementary material for: Cousinia waldheimiana (Asteraceae) a new record from Uzbekistan (Central Asia)
Source: PhytoKeys. 2017 Mar 17;(77):93–8. doi: 10.3897/phytokeys.77.11897 (PMC5558806; doi:10.3897/phytokeys.77.11897)
Supplement: XML Treatment for Cousinia Waldheimiana [file phytokeys.77.11897-treatment1.xml]

<!DOCTYPE tp:taxon-treatment
  PUBLIC "-//TaxonX//DTD Taxonomic Treatment Publishing DTD v0 20100105//EN" "tax-treatment-NSO.dtd">
<tp:taxon-treatment xmlns:tp="http://www.plazi.org/taxpub"><tp:treatment-meta><kwd-group><label>Taxon classification</label><kwd><named-content xmlns:xlink="http://www.w3.org/1999/xlink" content-type="kingdom">Plantae</named-content></kwd><kwd><named-content xmlns:xlink="http://www.w3.org/1999/xlink" content-type="order">Asterales</named-content></kwd><kwd><named-content xmlns:xlink="http://www.w3.org/1999/xlink" content-type="family">Asteraceae</named-content></kwd></kwd-group><mixed-citation publication-type="journal"><person-group><name><surname>Usmonov</surname><given-names>Mansur X.</given-names></name></person-group><article-title>
          <italic><tp:taxon-name><tp:taxon-name-part taxon-name-part-type="genus">Cousinia</tp:taxon-name-part> <tp:taxon-name-part taxon-name-part-type="species">waldheimiana</tp:taxon-name-part></tp:taxon-name></italic> (<tp:taxon-name><tp:taxon-name-part taxon-name-part-type="family">Asteraceae</tp:taxon-name-part></tp:taxon-name>) a new record from Uzbekistan (Central Asia)</article-title><source>PhytoKeys</source><day>17</day><month>3</month><year>2017</year><volume>2017</volume><issue>77</issue><fpage>93</fpage><lpage>98</lpage><pub-id pub-id-type="doi">10.3897/phytokeys.77.11897</pub-id></mixed-citation></tp:treatment-meta><tp:nomenclature><tp:taxon-name>
              <tp:taxon-name-part taxon-name-part-type="genus">Cousinia</tp:taxon-name-part>
              <tp:taxon-name-part taxon-name-part-type="species">Waldheimiana</tp:taxon-name-part>
              <object-id xmlns:xlink="http://www.w3.org/1999/xlink" content-type="ipni" xlink:type="simple">urn:lsid:ipni.org:names:199419-1</object-id>
            </tp:taxon-name><tp:taxon-authority>Bornm. 1916, Beih. Bot. Centrl. XXXIV. II. 140. (1916).</tp:taxon-authority><xref ref-type="fig" rid="F1">Fig. 1</xref></tp:nomenclature><tp:treatment-sec sec-type="description" id="SECID0EYFAC"><title>Description.</title><p>Biennial plant. Stem erect, 30–80 cm tall, subglabrous , basally covered in brownish thinly-arachnoid hairs; branches elongated, mid-corymbosa, patulous, monocephalous. Leaves coriaceous, glabrous above, green, tomentose below; basal leaves pinnatisected, cauline sessile, semiamplexicaul, narrowly lanceolate or lanceolate, drawn to the apex, almost smooth-edged, just at the base of usual with 2-4 pairs of teeth; branches of the leaves strongly diminished. Capitula ovate-conical, slightly <!--PageBreak--><!--PageBreak-->arachnoid, 2.5–3 cm in diameter, (without acidotus) monocephalous. Phyllaries are numerous in number 90–100, except internal, with a slightly arcuately reflect acidotus; internal protruding up, lanceolate; scarious on top, acerous in a very thin, short the barb, usually brownish; setula receptacle above advanced, asperous. Corolla pink. Achenes ca. 3.5–4.0 mm long, obovate, glabrous and smooth.</p></tp:treatment-sec><tp:treatment-sec sec-type="phenology" id="SECID0EBGAC"><title>Phenology.</title><p>Flowering from June to July, fruiting from July to August.</p></tp:treatment-sec><tp:treatment-sec sec-type="habitat" id="SECID0EGGAC"><title>Habitat.</title><p>On the rubbly-fine earth slopes, shale rocks in the middle belt of mountains.</p></tp:treatment-sec><tp:treatment-sec sec-type="distribution" id="SECID0ELGAC"><title>Distribution.</title><p>Previosuly considered endemic to the Western Tien Shan Mountains to distribution in Chatkal, Fergana, Uzunakhmat and Atoynak ranges. This range is now extended to the Alay Range, Uzbekistan (Fig. <xref ref-type="fig" rid="F2">2</xref>).</p></tp:treatment-sec><tp:treatment-sec sec-type="Specimens seen" id="SECID0EVGAC"><title>Specimens seen.</title><p>Uzbekistan. Alay Range (North side): Fergana Valley, above the Shakhimardan resort on the slopes of the river Jordan. 02.08.1954, <italic>Korotkov 4569</italic> (TASH); Alay Range. River basin Shakhimardan, neighborhood of village Jordan. Stony NE slope of the upper terrace of the right bank of the river. Ak-su. Tree and shrub belt. 16.07.1961, <italic>Pyataeva 118</italic> (TASH); S slope of the Alay range. River basin. Shakhimardan, neighborhood of village Jordan. 1600 m. NE slope of the right bank of the river. Ak-suv. 16.07.1961, <italic>Abdullayev 66</italic> (TASH).</p></tp:treatment-sec><tp:treatment-sec sec-type="material" id="SECID0EBHAC"><title>Other specimens examined.</title><p>Kyrgyzstan. Jalal-Abad region. Kyrg. SSR. Upper river of the Hodge-ata. On the pass and the lake Sary-Chelek. 31.07.1949, <italic>Bondarenko 1197</italic> (TASH); Central Tien Shan. Ketmen-Tyube region. Valley Uzun-Akhmat. <!--PageBreak-->Wormwood steppe. 21.07.1927, <italic>Abolin</italic> 455 (TASH); Central Tien Shan. Ketmen-Tyube region. Ayukty river, the hole Almaly. The stony slope. 2007.1927. <italic>Abolin 414</italic> (TASH); The Ferghana Valley. Fergana mountain range near the village Dmitrievka (river Kugart). 29.06.1955, <italic>Korotkov 4894</italic> (TASH).</p></tp:treatment-sec><tp:treatment-sec sec-type="Species recognition" id="SECID0ERHAC"><title>Species recognition.</title><p>Very close to the <italic><tp:taxon-name><tp:taxon-name-part taxon-name-part-type="genus">Cousinia</tp:taxon-name-part> <tp:taxon-name-part taxon-name-part-type="species">margaritae</tp:taxon-name-part></tp:taxon-name></italic> Kult., differing mainly by the color of the corolla (from <italic><tp:taxon-name><tp:taxon-name-part taxon-name-part-type="genus">Cousinia</tp:taxon-name-part> <tp:taxon-name-part taxon-name-part-type="species">margaritae</tp:taxon-name-part></tp:taxon-name></italic> corolla whitish or pale yellow in <italic><tp:taxon-name><tp:taxon-name-part taxon-name-part-type="genus">Cousinia</tp:taxon-name-part> <tp:taxon-name-part taxon-name-part-type="species">waldheimiana</tp:taxon-name-part></tp:taxon-name></italic> corolla pink or purple). However, color of the corolla in the herbarium of poorly stored, making difficulties to define plant, why the geographical boundary of these species are currently unclear (Tscherneva 1962).</p><fig id="F1" position="float" orientation="portrait"><label>Figure 1.</label><caption><p>Representative specimen of <italic><tp:taxon-name><tp:taxon-name-part taxon-name-part-type="genus">Cousinia</tp:taxon-name-part> <tp:taxon-name-part taxon-name-part-type="species">waldheimiana</tp:taxon-name-part></tp:taxon-name></italic>.</p></caption><graphic xmlns:xlink="http://www.w3.org/1999/xlink" xlink:href="phytokeys-77-093-g001.jpg" position="float" orientation="portrait" xlink:type="simple" id="oo_126976.jpg"/></fig><fig id="F2" position="float" orientation="portrait"><label>Figure 2.</label><caption><p>Distribution map of <italic><tp:taxon-name><tp:taxon-name-part taxon-name-part-type="genus">Cousinia</tp:taxon-name-part> <tp:taxon-name-part taxon-name-part-type="species">waldheimiana</tp:taxon-name-part></tp:taxon-name></italic> in Uzbekistan and the neighboring territories (according to the specimens examined).</p></caption><graphic xmlns:xlink="http://www.w3.org/1999/xlink" xlink:href="phytokeys-77-093-g002.jpg" position="float" orientation="portrait" xlink:type="simple" id="oo_126977.jpg"/></fig></tp:treatment-sec></tp:taxon-treatment>
